# Supplementary material for: Autoimmunity to stromal-derived autoantigens in rheumatoid ectopic germinal centers exacerbates arthritis and affects clinical response
Source: J Clin Invest. 2024 Apr 30;134(12):e169754. doi: 10.1172/JCI169754 (PMC11178537; doi:10.1172/JCI169754)
Supplement: Supporting data values [file jci-134-169754-s223.xls]

## Sheet: Figure 2A
[ug/mL]	RA056/11.76.1		RA056/11.48.2		RA057/11.35.1		RA056/11.95.2
100	0.575	0.712667	0.376	0.371667	0.888	1.33267	0.093	0.089667
50	0.398	0.469667	0.358	0.230667	0.778	1.21067	0.111	0.047667
25	0.28	0.289667	0.256	0.098667	0.575	0.897667	0.159	0.030667
12.5	0.18	0.095667	0.197	0.051667	0.377	0.552667	0.08	0.019667
6.25	0.147	0.081667	0.125	0.019667	0.24	0.322667	0.097	0.009667
3.125	0.142	0.029667	0.094	0.016667	0.178	0.175667	0.077	0.003667
1.5625	0.105	0.028667	0.095	0.023667	0.148	0.082667	0.075	0.028667

## Sheet: Figure 2B
RA057/11.35.1	RA056/11.76.1	RA056/11.48.2	RA056/11.95.2	RA057/11.35.1 + rhHSP60	RA056/11.76.1 + rhHSP60	056/11.48.2 + rhHSP60
	100	100	100		58.1395	65.343
	100	100	100		63.9423	75.1938
100	100	100	100	76.81	65.8849	84.3478
100	100	100	100	80.6928	83.5294	84.9732

## Sheet: Figure 3A
	anti-FLS																				Controls
1st Injection - 17	0	0	0	0	0	0	0	0	0	0	0	0*	0	0	0	0	0	0	0	0	0	0	0	0	0	0	0	0	0	0	0	0	0	0	0	0	0	0	0	0	0*	0*	0*	0*	0*	0*	0*	0*	0*
18	0	0	0	0	0	0	0	0	0	0	0	0*	0	0	0	0	0	0	0	0	0	0	0	0	0	0	0	0	0	0	0	0	0	0	0	0	0	0	0	0	0*	0*	0*	0*	0*	0*	0*	0*	0*
19	0	0	0	0	0	0	0	0	0	0	0	0*	0	0	0	0	0	0	0	0	0	0	0	0	0	0	0	0	0	0	0	0	0	0	0	0	0	0	0	0	0*	0*	0*	0*	0*	0*	0*	0*	0*
20	0	0	0	0	0	0	0	0	0	0	0	0*	0	0	0	0	0	0	0	0	0	0	0	0	0	0	0	0	0	0	0	0	0	0	0	0	0	0	0	0	0*	0*	0*	0*	0*	0*	0*	0*	0*
Boost - 21	0	0	0	0	0	0	0	0	0	0	0	0*	0	0	0	0	0	0	0	0	0	0	0	0	0	0	0	0	0	0	0	0	0	0	0	0	0	0	0	0	0	0*	0	0*	0	0	0	0	0
23	0	0	0	0	0	0	0	0	0	0	0	0*	0	0	0	0	0	0	0	0	0	0	0	0	0	0	0	0	0	0	0	0	0	0	0	0	0	0	0	0	0	0*	0	0*	0	0	0	0	0
25	0	0	0	0	0	0	0	0	0	0	0	0*	0	0	0	0	0	0	0	0	0	0	2	0	0	0	0	0	2	0	0	0	0	0	0	0	0	0	0	0	0	0*	0	0*	0	0	0	0	0
27	0	0	0	0	0	4	0	0	0	0	0	0*	0	0	1	0	0	0	0	0	0	0	3	0	3	1	0	0	7	0	0	0	0	0		3	1	0	1	0	0	0*	0	0*	0	0	0	0	0
2nd Injection - 28	0	3	0	0	0	6	2	0	2	0	4	0*	0	0	3	0	0	0	0	0	0	0	7	0	3	0	0	0	12	0	0	0	0	1	0	3	3	0	1	1	1	0*	0		0	0	0	0	0
29	0	3	0	0	0	7	4	0	2	0	4	0*	0	0	3	0	0	0	0	0	0	0	8	0	3	0	0	0	13	2	0	0	0	0	0	3	4	0	2	0	1	0*	0		0	0	0	0	0
30	0	4	0	0	0	7	11	0	4	0	18	0*	0	0	6	0	0	0	0	0	0	0	9	0	4	0	0	0	13	5	0	0	0	0	0	2	7	0	2	0	4	0*	0		0	0	0	0	1
31	0	6	0	0	0	7	13	0	6	0	18	0*	0	0	6	0	0	0	0	0	0	2	12	0	4	0	0	0	13	7	0	0	0	1	0	3	7	0	2	0	4	0*	0		0	0	0	0	1
32	0	7	0	0	0	7	13	0	6	0	19	0*	0	0	7	0	0	0	0	0	0	2	12	0	4	0	0	0	13	7	0	0	0	1	0	3	7	0	2	0	5	0*	0		0	0	0	0	3
34	0	7	0	0	0	7	15	1	7	0	19	0*	0	0	7	0	0	0	0	0	0	2	12	0	4	0	0	0	13	7	0	0	0	0	0	3	7	0	7	0	6	0*	0		0	0	1	0	3
36	0	7	0	3	0	8	16	3	7	2	21	0*	0	0	8	0	0	0	0	0	0	2	12	0	3	0	0	0	13	7	0	0	0	0	1	5	7	0	7	0	8	0*	0		0	0	1	0	6
37	0	7	0	6	0	8	16	6	7	8	22	0*	0	0	10	0	0	0	0	0	0	2	13	0	3	0	0	1	13	7	0	0	0	0	1	7	6	0	13	0	9	0*	0		0	0	1	0	7
3rd Injection - 38	0	7	0	7	0	10	19	7	7	8	22	0*	0	0	10	0	0	0	0	0	0	2	13	0	3	0	0	4	13	7	0	0	0	0	1	7	6	0	14	0	10	0*	0		0	0	1	0	7
40	0	6	0	6	0	11	21	7	7	11	22	0*	0	0	10	0	0	0	0	0	3	2	13	0	3	0	0	3	13	7	1	0	0	0	1	8	6	1	14	0	12	0*	0		0	0	1	0	7
42	1	6	0	6	0	13	22	7	8	14	22	0*	0	0	10	1	0	0	0	0	7	2	12	0	3	0	0	5	13	7	6	0	0	0	3	8	6	1	15	0	13	0*	0		0	0	1	0	7
44	4	6	0	7	0	14	21	7	10	20	22	0*	0	0	10	1	0	0	0	0	7	2	12	0	4	0	0	6	13	7	6	0	0	0	8	8	6	0	20	0	13	0*	0		0	0	1	0	7
45	6	6	0	7	1	13	21	7	10	22	22	0*	0	0	12	1	0	0	0	0	7	2	12	3	5	0	0	6	13	7	6	0	0	0	8	8	5	1	20	0	20	0*	0		0	0	2	0	7
47	6	6	0	7	4	13	21	7	10	22	22	0*	0	0	13	3	0	0	0	0	7	2	12	6	8	0	0	6	13	7	6	0	0	0	8	8	6	2	20	0	20	0*	0		0	0	2	0	7
4th Injection - 49	6	6	0	7	7	14	22	7	12	22	22	0*	0	0	10	14	0	1	0	0	7	2	12	6	9	0	0	6	11	7	7	0	0	0	8	8	6	2	20	0	20	0*	1		0	0	2	0	7
51	6	6	1	7	7	14	26	7	14	22	22	0*	0	0	13	15	0	1	0	0	7	2	12	8	9	0	0	6	10	8	7	0	0	0	8	8	6	2	20	0	20	0*	5		0	0	2	0	8
52	6	6	1	7	7	14	26	7	18	22	22	0*	1	0	13	15	0	2	0	0	7	2	12	8	9	0	0	6	10	8	7	0	0	0	8	8	6	3	22	0	20	0*	6		0	0	2	0	8
54	6	7	5	7	7	15	26	7	19	22	22	0*	4	1	11	16	0	2	0	0	7	2	12	8	10	0	0	6	11	8	7	0	0	4	8	8	6	4	22	0	21	0*	12		0	0	2	0	8
[truncated: 31 more columns]

## Sheet: Figure 3E
anti-FLS mAbs	anti-histones mAbs	Controls
15	5	3
23	4	4
8	19	18
19	29	18
12	9	16
20	6	14
17	2	15
23	0	20
20	9	0
22	9	0
24	13	0
20	28	20
24	13	13
24	0	28
30	2	0

## Sheet: Figure 4A
PatientID	Pathotype	HSPD1
PEAC0001	Lymphoid	11.55
PEAC0002	Lymphoid	11.49
PEAC0003	Myeloid	11.55
PEAC0004	Lymphoid	11.46
PEAC0005	Fibroid	11.58
PEAC0006	Fibroid	11.57
PEAC0007	Lymphoid	11.45
PEAC0008	Lymphoid	11.69
PEAC0009	Lymphoid	12.06
PEAC0010	Lymphoid	11.57
PEAC0011	Fibroid	11.41
PEAC0012	Myeloid	11.67
PEAC0013	Myeloid	11.32
PEAC0014	Fibroid	11.65
PEAC0015	Lymphoid	12.09
PEAC0016	Myeloid	11.69
PEAC0017	Myeloid	11.81
PEAC0018	Fibroid	11.5
PEAC0019	Lymphoid	11.29
PEAC0020	Fibroid	11.53
PEAC0021	Lymphoid	11.82
PEAC0022	Fibroid	11.52
PEAC0023	Lymphoid	11.58
PEAC0024	Myeloid	11.74
PEAC0025	Lymphoid	11.81
PEAC0026	Myeloid	11.47
PEAC0027	Lymphoid	11.87
PEAC0028	Fibroid	10.95
PEAC0029	Myeloid	11.71
PEAC0030	Lymphoid	11.39
PEAC0031	Lymphoid	11.62
PEAC0032	Lymphoid	11.64
PEAC0033	Lymphoid	11.84
PEAC0034	Fibroid	11.6
PEAC0035	Lymphoid	11.44
PEAC0036	Myeloid	11.83
PEAC0037	Lymphoid	11.47
PEAC0038	Lymphoid	11.81
PEAC0039	Lymphoid	11.43
PEAC0040	Fibroid	11.42
PEAC0041	Lymphoid	11.7
PEAC0042	Fibroid	11.65
PEAC0043	Myeloid	11.76
PEAC0044	Myeloid	11.34
PEAC0045	Lymphoid	11.8
PEAC0046	Lymphoid	11.94
PEAC0047	Lymphoid	11.91
PEAC0048	Lymphoid	11.78
PEAC0049	Myeloid	11.88
PEAC0050	Lymphoid	11.67
PEAC0051	Lymphoid	11.8
PEAC0052	Myeloid	11.53
PEAC0053	Myeloid	11.51
PEAC0054	Lymphoid	11.64
PEAC0055	Lymphoid	11.6
PEAC0056	Lymphoid	11.88
PEAC0057	Myeloid	11.56
PEAC0058	Fibroid	11.75
PEAC0059	Lymphoid	11.63
PEAC0060	Myeloid	11.41
PEAC0061	Fibroid	11.31
PEAC0062	Myeloid	11.6
PEAC0063	Lymphoid	11.52
PEAC0064	Lymphoid	11.84
PEAC0065	Fibroid	11.54
PEAC0066	Myeloid	11.6
PEAC0067	Lymphoid	12.1
PEAC0068	Lymphoid	11.61
PEAC0069	Lymphoid	11.76
PEAC0070	Lymphoid	11.59
PEAC0071	Lymphoid	11.59
PEAC0072	Lymphoid	11.45
PEAC0073	Lymphoid	11.48
PEAC0074	Myeloid	11.76
PEAC0075	Lymphoid	11.66
PEAC0076	Myeloid	11.97
PEAC0077	Lymphoid	11.86
PEAC0078	Lymphoid	11.66
PEAC0079	Fibroid	11.09
PEAC0080	Fibroid	11.44
PEAC0081	Lymphoid	11.81

## Sheet: Figure 4B
PatientID	Pathotype	HSPD1
R4RA0001	Fibroid	11.77
R4RA0003	Fibroid	10.52
R4RA0004	Lymphoid	11.45
R4RA0005	Lymphoid	11.19
R4RA0006	Lymphoid	12
R4RA0007	Fibroid	11.55
R4RA0008	Myeloid	11.64
R4RA0009	Lymphoid	11.49
R4RA0010	Myeloid	11.54
R4RA0011	Fibroid	10.13
R4RA0012	Lymphoid	10.69
R4RA0014	Myeloid	11
R4RA0015	Myeloid	11.24
R4RA0016	Fibroid	11.45
R4RA0018	Fibroid	11.44
R4RA0020	Myeloid	10.95
R4RA0021	Myeloid	10.99
R4RA0022	Fibroid	11.05
R4RA0023	Lymphoid	11.46
R4RA0025	Myeloid	10.41
R4RA0027	Fibroid	11.15
R4RA0028	Lymphoid	11.02
R4RA0029	Lymphoid	11.36
R4RA0030	Myeloid	11.36
R4RA0031	Lymphoid	11.31
R4RA0032	Myeloid	11.52
R4RA0033	Lymphoid	11.4
R4RA0035	Lymphoid	11.57
R4RA0036	Lymphoid	11.65
R4RA0037	Lymphoid	11.28
R4RA0038	Lymphoid	10.94
R4RA0041	Myeloid	11.04
R4RA0042	Lymphoid	11.86
R4RA0043	Myeloid	11.85
R4RA0044	Lymphoid	11.3
R4RA0046	Lymphoid	11.95
R4RA0048	Myeloid	11.13
R4RA0050	Lymphoid	11.15
R4RA0052	Lymphoid	11.99
R4RA0053	Lymphoid	12.4
R4RA0054	Myeloid	11.4
R4RA0056	Lymphoid	11.38
R4RA0057	Fibroid	11.75
R4RA0059	Lymphoid	11.3
R4RA0060	Lymphoid	11.71
R4RA0061	Lymphoid	12.25
R4RA0063	Fibroid	10.2
R4RA0064	Lymphoid	11.59
R4RA0065	Fibroid	10.91
R4RA0066	Myeloid	11.79
R4RA0068	Lymphoid	11.08
R4RA0070	Myeloid	11.35
R4RA0071	Myeloid	11.41
R4RA0072	Lymphoid	11.17
R4RA0073	Lymphoid	12.71
R4RA0075	Fibroid	10.54
R4RA0076	Myeloid	12.51
R4RA0077	Lymphoid	11.21
R4RA0078	Lymphoid	12.66
R4RA0079	Lymphoid	11.01
R4RA0081	Myeloid	11.99
R4RA0082	Fibroid	11.69
R4RA0083	Myeloid	11.5
R4RA0084	Fibroid	11.11
R4RA0086	Lymphoid	11.04
R4RA0087	Lymphoid	11.81
R4RA0088	Fibroid	10.4
R4RA0089	Myeloid	11.83
R4RA0090	Myeloid	11.35
R4RA0091	Lymphoid	11.52
R4RA0092	Lymphoid	11.38
R4RA0093	Lymphoid	11.5
R4RA0094	Lymphoid	10.9
R4RA0096	Lymphoid	11.97
R4RA0097	Lymphoid	11.41
R4RA0099	Lymphoid	11.82
R4RA0101	Fibroid	10.85
R4RA0102	Fibroid	10.42
R4RA0103	Fibroid	10.51
R4RA0105	Lymphoid	10.95
R4RA0107	Lymphoid	11.52
R4RA0109	Fibroid	10.99
R4RA0110	Lymphoid	10.84
R4RA0112	Myeloid	11.21
R4RA0115	Lymphoid	11.06
R4RA0117	Lymphoid	10.74
R4RA0118	Lymphoid	11.44
R4RA0119	Lymphoid	11.58
R4RA0121	Fibroid	10.78
R4RA0123	Myeloid	10.92
R4RA0124	Lymphoid	10.85
R4RA0126	Lymphoid	11.24
R4RA0128	Lymphoid	10.95
R4RA0129	Fibroid	11.28
R4RA0131	Myeloid	10.82
R4RA0133	Lymphoid	11.31
R4RA0135	Lymphoid	11.55
R4RA0137	Lymphoid	11.19
R4RA0139	Lymphoid	12.77
R4RA0141	Lymphoid	12.09
R4RA0143	Lymphoid	10.96
R4RA0144	Myeloid	10.5
R4RA0146	Fibroid	11.14
R4RA0147	Lymphoid	11.41
R4RA0149	Lymphoid	10.63
R4RA0150	Lymphoid	11.86
R4RA0152	Lymphoid	11.62
R4RA0154	Fibroid	10.59
R4RA0156	Myeloid	11.37
R4RA0157	Lymphoid	11.44
R4RA0158	Myeloid	10.92
R4RA0159	Myeloid	10.71
R4RA0161	Lymphoid	10.91
R4RA0163	Lymphoid	11.9
R4RA0165	Lymphoid	11.63
R4RA0168	Lymphoid	11.23
R4RA0170	Lymphoid	10.93
R4RA0171	Lymphoid	11.36
R4RA0173	Lymphoid	11.47
R4RA0174	Lymphoid	11.49
R4RA0175	Lymphoid	11.23
R4RA0176	Fibroid	11.07
R4RA0177	Lymphoid	11.07
R4RA0178	Myeloid	10.72
R4RA0179	Lymphoid	11.16
R4RA0180	Lymphoid	11.53
R4RA0181	Myeloid	10.52
R4RA0182	Lymphoid	11.67
R4RA0183	Myeloid	11.18

## Sheet: Figure 4D
	Non Aggregate	Peri-Aggregate	Aggregate
QMUL_RBB_012_2018	3.59965	10.7039	27.5415
QMUL_RBB_015_2018	10.0353	11.6998	32.984
QMUL_RBB_016_2018	4.67846	6.71321	19.359

## Sheet: Figure 4E
Myeloid	Lymphoid
3.0124	5.28775
3.40763	4.51447
2.62851	6.44234
3.24155	5.42197
3.53027	5.05204
3.33113	6.38089
2.25925	5.5481
3.7554	3.76288
4.47298	2.24805
2.83989	4.49936
1.92705	5.79742
2.25271	-0.17498
4.59496	5.78692
3.78734	6.1613
2.68924	6.17851
-0.68837	5.90696
5.02064	5.51265
5.47907	5.44491
4.92754	5.70334
6.317	5.50573
5.10207	5.63617
5.12544	5.86718
4.14657	5.61284
2.91528	5.03731
4.04182	5.28897
3.10049	5.14169
3.0004	5.81829
2.69105	5.90428
	6.08075
	6.31343
	4.41258
	5.52043
	5.4788
	4.73775
	5.07618
	4.18917
	5.92439
	4.93875
	4.4887
	5.01094
	5.0291
	6.14727
	5.2888
	5.07073

## Sheet: Figure 4F
Sublining	Lining	Aggregate
5.28775	3.53027	6.44234
4.51447	3.33113	5.42197
5.5481	4.47298	2.24805
3.76288	1.92705	4.49936
5.78692	2.68924	6.17851
6.1613	-0.68837	5.90696
5.70334	5.10207	5.63617
5.50573	5.12544	5.86718
5.28897	3.10049	5.81829
5.14169	2.69105	5.90428
4.41258	5.05204	5.07618
5.4788	6.38089	4.18917
3.0124	5.79742	5.0291
3.40763	-0.17498	6.14727
4.73775	5.51265
4.4887	5.44491
5.01094	5.61284
2.62851	5.03731
3.24155	6.08075
2.25925	6.31343
3.7554	5.52043
2.83989	5.92439
2.25271	4.93875
4.59496	5.2888
3.78734	5.07073
5.02064
5.47907
4.92754
6.317
4.14657
2.91528
4.04182
3.0004

## Sheet: Figure 4G
Sublining		Lining
Myeloid	Lymphoid	Myeloid	Lymphoid
3.0124	5.28775	3.53027	5.05204
3.40763	4.51447	3.33113	6.38089
2.62851	5.5481	4.47298	5.79742
3.24155	3.76288	1.92705	-0.17498
2.25925	5.78692	2.68924	5.51265
3.7554	6.1613	-0.68837	5.44491
2.83989	5.70334	5.10207	5.61284
2.25271	5.50573	5.12544	5.03731
4.59496	5.28897	3.10049	6.08075
3.78734	5.14169	2.69105	6.31343
5.02064	4.41258		5.52043
5.47907	5.4788		5.92439
4.92754	4.73775		4.93875
6.317	4.4887		5.2888
4.14657	5.01094		5.07073
2.91528
4.04182
3.0004

[truncated: 33 more sheets: Figure 4I, Figure 4J, Figure 5A, Figure 5B, Figure 5C, Figure 6B, Figure 6C, Figure 6D, Figure 6E, Figure 6F, Figure S2, Figure S3B, Figure S4A, Figure S4B, Figure S4C, Figure S4D, Figure S7A, Figure S7B, Figure S7C, Figure S7D …]
